# Supplementary material for: The reconstruction on the game networks with binary-state and multi-state dynamics
Source: PLoS One. 2022 Feb 11;17(2):e0263939. doi: 10.1371/journal.pone.0263939 (PMC8836369; doi:10.1371/journal.pone.0263939)
Supplement: S2 Appendix — (TXT) [file pone.0263939.s002.txt]

0 10 
0 14 
0 15 
0 40 
0 42 
0 47 
1 17 
1 19 
1 26 
1 27 
1 28 
1 36 
1 41 
1 54 
2 10 
2 42 
2 44 
2 61 
3 8 
3 14 
3 59 
4 51 
5 9 
5 13 
5 56 
5 57 
6 9 
6 13 
6 17 
6 54 
6 56 
6 57 
7 19 
7 27 
7 30 
7 40 
7 54 
8 20 
8 28 
8 37 
8 45 
8 59 
9 13 
9 17 
9 32 
9 41 
9 57 
10 29 
10 42 
10 47 
11 51 
12 33 
13 17 
13 32 
13 41 
13 54 
13 57 
14 16 
14 24 
14 33 
14 34 
14 37 
14 38 
14 40 
14 43 
14 50 
14 52 
15 18 
15 24 
15 40 
15 45 
15 55 
15 59 
16 20 
16 33 
16 37 
16 38 
16 50 
17 22 
17 25 
17 27 
17 31 
17 57 
18 20 
18 21 
18 24 
18 29 
18 45 
18 51 
19 30 
19 54 
20 28 
20 36 
20 38 
20 44 
20 47 
20 50 
21 29 
21 33 
21 37 
21 45 
21 51 
23 36 
23 45 
23 51 
24 29 
24 45 
24 51 
25 26 
25 27 
26 27 
28 30 
28 47 
29 35 
29 43 
29 45 
29 51 
29 52 
30 42 
30 47 
32 60 
33 34 
33 37 
33 38 
33 40 
33 43 
33 50 
34 37 
34 44 
34 49 
36 37 
36 39 
36 40 
36 59 
37 40 
37 43 
37 45 
37 61 
38 43 
38 44 
38 52 
38 58 
39 57 
40 52 
41 54 
41 57 
42 47 
42 50 
43 46 
43 53 
45 50 
45 51 
45 59 
46 49 
48 57 
50 51 
51 55 
53 61 
54 57 

 
