# Supplementary material for: The reconstruction on the game networks with binary-state and multi-state dynamics
Source: PLoS One. 2022 Feb 11;17(2):e0263939. doi: 10.1371/journal.pone.0263939 (PMC8836369; doi:10.1371/journal.pone.0263939)
Supplement: S4 Appendix — (XLSX) [file pone.0263939.s004.xlsx]

## Sheet: Sheet1
4	5
7	13
7	15
11	21
12	21
11	23
12	23
7	25
44	45
21	52
22	52
23	52
21	53
22	53
23	53
21	54
22	54
23	54
21	55
22	55
23	55
45	56
41	57
44	57
56	57
22	65
23	65
30	65
33	66
34	66
35	66
37	66
38	66
41	66
60	66
65	66
65	68
65	69
41	70
66	79
22	84
30	84
66	86
66	87
66	88
66	89
66	90
33	91
34	91
35	91
37	91
38	91
60	91
86	91
87	91
88	91
89	91
90	91
85	92
52	94
53	94
54	94
55	94
67	94
75	94
84	94
69	95
91	95
33	96
34	96
35	96
37	96
38	96
60	96
86	96
87	96
88	96
89	96
90	96
92	96
95	97
57	98
58	98
21	99
22	99
23	99
21	109
103	112
92	116
113	116
30	118
116	121
7	123
21	123
54	123
66	123
68	123
90	123
91	123
94	123
123	125
123	126
123	128
16	131
119	133
120	133
92	135
133	135
59	136
91	136
121	136
126	136
131	136
133	136
131	137
133	137
138	142
139	142
140	142
141	142
138	143
139	143
140	143
141	143
59	144
91	144
66	145
96	145
120	145
131	145
132	145
7	146
41	146
98	146
104	146
105	146
127	146
129	146
130	146
131	146
132	146
133	146
134	146
85	147
96	147
116	147
135	147
131	149
66	152
128	152
22	158
146	159
146	160
146	161
146	162
125	163
131	164
133	164
149	164
131	165
133	165
149	165
130	167
159	167
160	167
161	167
162	167
133	172
149	172
133	173
149	173
133	174
149	174
133	176
16	179
66	179
133	179
136	179
144	179
145	179
164	180
100	190
134	190
164	190
188	190
189	190
133	192
176	192
113	193
30	198
57	198
130	198
131	198
194	198
195	198
196	198
197	198
22	203
164	204
165	204
11	206
96	206
21	207
30	207
91	207
118	207
132	207
133	207
145	207
174	207
203	207
133	214
149	214
172	214
174	214
203	214
92	220
147	220
103	221
151	222
145	224
146	224
149	224
164	224
165	224
180	224
146	229
21	230
39	230
92	230
100	230
146	230
147	230
149	230
200	230
203	230
214	230
146	231
103	232
66	237
153	237
190	237
224	237
66	238
153	238
190	238
224	238
66	239
153	239
190	239
224	239
103	241
66	243
153	243
190	243
224	243
23	244
96	244
66	245
153	245
190	245
224	245
23	246
96	246
230	247
11	248
21	248
22	248
30	248
52	248
53	248
136	248
144	248
150	248
225	248
227	248
244	248
246	248
11	249
21	249
22	249
30	249
52	249
53	249
150	249
192	249
225	249
226	249
227	249
244	249
246	249
130	250
131	250
149	250
230	250
94	251
66	252
244	252
246	252
66	253
66	255
252	256
253	256
255	256
91	257
257	258
91	259
95	259
159	259
160	259
161	259
162	259
94	262
77	271
94	273
230	274
21	277
30	277
42	277
43	277
106	277
160	277
161	277
162	277
186	277
187	277
220	277
237	277
238	277
239	277
242	277
243	277
245	277
261	277
21	280
30	280
42	280
43	280
106	280
160	280
161	280
162	280
186	280
220	280
237	280
238	280
239	280
242	280
243	280
245	280
261	280
281	282
94	284
52	286
53	286
54	286
55	286
92	286
224	286
238	286
244	286
245	286
246	286
248	286
249	286
277	286
280	286
52	287
53	287
54	287
55	287
92	287
224	287
238	287
244	287
245	287
246	287
248	287
249	287
277	287
280	287
99	289
113	289
136	289
144	289
172	289
173	289
174	289
176	289
193	289
198	289
286	289
287	289
289	292
94	293
233	297
268	297
233	298
233	299
233	300
233	301
233	302
233	303
94	304
233	305
206	307
300	307
148	309
285	309
290	309
303	309
244	311
246	311
94	314
95	315
230	315
21	316
23	316
116	316
289	316
21	320
23	320
52	320
53	320
113	320
116	320
121	320
151	320
201	320
202	320
316	320
106	321
300	321
21	322
23	322
52	322
53	322
113	322
116	322
201	322
202	322
316	322
66	323
109	323
119	323
120	323
134	323
149	323
190	323
230	323
316	324
320	324
121	325
320	325
322	325
277	326
280	326
286	326
287	326
277	327
280	327
277	328
280	328
286	328
287	328
320	329
322	329
325	329
309	330
66	332
316	335
81	339
277	340
277	341
22	342
30	342
65	342
118	342
119	342
120	342
136	342
144	342
145	342
289	342
311	342
312	342
313	342
315	342
323	342
66	345
131	345
146	345
149	345
224	345
230	345
248	345
250	345
286	345
323	345
309	347
22	348
30	348
65	348
118	348
119	348
120	348
136	348
144	348
146	348
158	348
230	348
289	348
311	348
312	348
313	348
315	348
323	348
256	353
309	354
244	357
246	357
137	360
309	363
161	365
162	365
161	367
162	367
118	376
207	376
323	377
92	379
147	379
146	383
21	386
22	386
23	386
30	386
103	386
207	386
148	388
257	388
290	388
286	389
287	389
323	390
77	391
106	391
135	391
159	391
160	391
161	391
162	391
277	391
297	391
303	391
77	392
106	392
135	392
159	392
160	392
161	392
162	392
277	392
297	392
303	392
77	393
106	393
135	393
159	393
160	393
161	393
162	393
277	393
297	393
303	393
164	395
165	395
257	395
290	395
388	395
394	395
164	396
165	396
257	396
290	396
388	396
394	396
21	397
23	397
99	397
103	397
277	405
280	405
277	406
280	406
277	407
280	407
131	410
147	410
222	410
379	410
136	411
144	411
190	411
222	411
277	411
280	411
351	411
353	411
387	411
2	415
65	415
198	415
201	415
202	415
277	415
280	415
248	417
249	417
204	421
286	421
287	421
388	421
394	421
22	422
244	422
246	422
22	423
244	423
246	423
415	426
244	428
246	428
286	428
287	428
161	429
161	430
161	431
237	433
238	433
239	433
243	433
245	433
161	442
162	442
328	442
161	443
162	443
328	443
224	447
421	447
237	449
238	449
239	449
243	449
244	449
245	449
246	449
7	450
22	450
65	450
161	450
164	450
233	450
277	450
280	450
322	450
404	450
409	450
412	450
429	450
430	450
431	450
432	450
433	450
434	450
435	450
248	451
287	451
248	452
287	452
248	453
277	453
280	453
287	453
143	458
240	458
453	458
455	458
146	459
247	459
248	460
450	460
286	462
287	462
450	462
450	463
180	468
202	468
65	469
113	469
116	469
147	469
164	469
165	469
190	469
256	469
316	469
345	469
411	469
113	470
116	470
147	470
164	470
165	470
190	470
256	470
316	470
345	470
411	470
277	471
280	471
468	471
277	473
286	475
287	475
22	476
30	476
94	476
386	476
415	476
286	478
287	478
21	481
130	481
133	481
134	481
193	481
245	481
282	481
286	481
287	481
469	481
470	481
21	482
23	482
116	482
316	482
325	482
460	482
159	484
160	484
161	484
162	484
201	484
202	484
277	484
280	484
286	484
287	484
428	484
483	484
159	485
160	485
161	485
162	485
201	485
202	485
277	485
280	485
286	485
287	485
417	485
428	485
483	485
116	486
131	486
133	486
134	486
165	486
316	486
385	486
387	486
116	487
316	487
385	487
387	487
277	488
280	488
21	492
23	492
116	492
237	492
238	492
239	492
243	492
245	492
316	492
325	492
460	492
65	494
323	494
146	498
482	498
486	498
487	498
492	498
146	501
482	501
486	501
487	501
492	501
323	505
461	511
482	512
492	512
248	514
249	514
417	514
409	515
450	515
129	517
130	517
131	517
132	517
133	517
134	517
450	517
486	517
487	517
136	518
144	518
277	518
280	518
286	518
287	518
340	518
341	518
484	518
485	518
460	520
498	521
501	521
512	521
482	523
492	523
248	525
417	525
450	525
248	528
249	528
498	528
501	528
512	528
523	528
160	529
161	529
162	529
327	529
328	529
442	529
443	529
460	529
518	529
160	530
161	530
162	530
277	530
280	530
327	530
328	530
442	530
443	530
460	530
498	530
501	530
512	530
518	530
521	530
522	530
523	530
52	531
53	531
54	531
55	531
164	531
224	531
450	531
460	531
486	531
525	531
131	533
271	533
172	538
173	538
174	538
176	538
277	538
280	538
415	539
494	539
190	540
486	543
487	543
277	547
280	547
363	547
21	551
30	551
237	551
238	551
239	551
242	551
243	551
245	551
286	551
287	551
405	551
406	551
407	551
473	551
484	551
485	551
530	551
77	560
106	560
135	560
159	560
160	560
161	560
162	560
277	560
297	560
303	560
77	561
106	561
135	561
159	561
160	561
161	561
162	561
277	561
297	561
303	561
77	562
106	562
135	562
159	562
160	562
161	562
162	562
277	562
297	562
303	562
57	563
66	563
90	563
91	563
92	563
95	563
96	563
98	563
100	563
113	563
116	563
119	563
120	563
129	563
132	563
133	563
145	563
146	563
151	563
190	563
193	563
206	563
224	563
230	563
233	563
250	563
286	563
287	563
302	563
305	563
315	563
342	563
345	563
469	563
481	563
523	563
277	564
280	564
551	564
277	565
280	565
340	565
341	565
429	565
430	565
431	565
432	565
433	565
434	565
435	565
462	565
463	565
551	565
277	566
280	566
286	566
287	566
551	566
277	567
280	567
551	567
277	568
280	568
551	568
146	569
224	569
247	569
412	569
7	570
134	570
85	571
563	571
569	571
570	571
570	573
133	575
570	575
146	577
52	579
53	579
54	579
55	579
230	580
309	580
345	580
573	580
577	580
277	585
280	585
301	585
551	585
301	586
301	587
22	588
30	588
65	588
67	588
75	588
84	588
52	589
53	589
54	589
55	589
417	593
450	593
565	593
136	594
144	594
286	594
287	594
450	594
565	594
570	594
450	595
307	596
355	598
65	599
52	600
53	600
54	600
55	600
190	601
233	602
297	602
300	602
302	602
602	603
297	604
298	604
299	604
300	604
301	604
302	604
303	604
305	604
602	604
100	605
52	607
53	607
54	607
55	607
323	609
21	616
23	616
52	616
53	616
113	616
116	616
151	616
201	616
202	616
316	616
277	617
381	617
450	617
277	621
280	621
286	621
287	621
551	621
100	622
621	623
190	624
277	624
280	624
551	624
277	625
280	625
551	625
146	627
256	627
385	627
486	627
487	627
523	627
543	627
551	627
594	627
601	627
256	628
385	628
486	628
487	628
523	628
543	628
551	628
594	628
601	628
17	629
65	629
145	629
289	629
323	629
330	629
447	629
627	629
628	629
256	630
277	630
280	630
385	630
486	630
487	630
523	630
543	630
551	630
594	630
601	630
629	630
256	631
385	631
486	631
487	631
523	631
543	631
551	631
594	631
601	631
629	631
256	632
385	632
486	632
487	632
523	632
543	632
551	632
594	632
601	632
629	632
100	633
121	633
146	633
212	633
230	633
345	633
421	633
450	633
523	633
277	634
280	634
551	634
21	635
30	635
286	635
287	635
340	635
341	635
405	635
406	635
407	635
473	635
484	635
485	635
530	635
564	635
565	635
566	635
567	635
568	635
630	635
212	636
277	636
280	636
421	636
551	636
571	636
633	636
635	636
421	637
450	637
633	637
277	638
280	638
345	638
421	638
551	638
633	638
635	638
212	640
633	640
636	640
633	641
224	642
323	642
531	642
30	643
633	643
30	644
633	644
21	645
23	645
212	645
633	645
7	646
116	646
135	646
145	646
147	646
190	646
197	646
204	646
220	646
222	646
224	646
287	646
320	646
325	646
378	646
411	646
421	646
531	646
536	646
563	646
564	646
565	646
580	646
627	646
633	646
636	646
641	646
52	649
53	649
54	649
55	649
94	649
190	649
225	649
226	649
227	649
415	649
422	649
423	649
426	649
21	652
23	652
100	652
134	652
147	652
170	652
171	652
469	652
486	652
487	652
646	652
21	654
23	654
52	654
53	654
113	654
116	654
151	654
201	654
202	654
316	654
21	655
23	655
52	655
53	655
113	655
116	655
151	655
201	655
202	655
316	655
633	655
646	655
633	657
646	657
633	660
633	661
633	662
646	662
277	665
280	665
359	665
551	665
633	665
635	665
646	666
476	667
646	668
652	668
52	669
53	669
54	669
55	669
652	669
668	669
633	671
633	672
40	673
50	673
188	674
189	674
230	674
231	674
286	674
376	674
429	674
432	674
501	674
531	674
536	674
540	674
552	674
594	674
624	674
633	674
637	674
646	674
649	674
646	675
96	678
100	678
247	678
563	678
40	679
50	679
450	680
531	680
640	680
646	680
450	681
640	681
136	687
144	687
531	687
646	687
680	687
40	688
50	688
448	689
448	690
448	691
448	692
146	693
378	693
469	693
646	694
40	698
50	698
695	699
697	699
695	700
697	700
277	701
280	701
551	701
635	701
699	701
700	701
277	702
280	702
551	702
635	702
277	703
280	703
551	703
635	703
646	703
699	703
700	703
40	705
50	705
52	706
106	711
634	711
106	712
277	712
280	712
551	712
634	712
635	712
646	712
699	712
700	712
106	713
634	713
646	713
699	713
700	713
633	714
40	715
50	715
633	716
646	716
699	716
700	716
106	717
634	717
646	717
106	718
277	718
280	718
551	718
634	718
635	718
646	719
323	720
323	721
710	724
230	725
247	725
563	725
622	725
646	725
678	725
116	726
646	726
116	727
230	727
345	727
376	727
629	727
646	727
30	729
94	732
40	736
50	736
633	741
646	741
713	742
7	743
125	743
224	743
323	743
390	743
569	743
687	743
719	743
727	743
658	744
21	746
151	746
201	746
202	746
248	746
277	746
280	746
320	746
551	746
635	746
660	746
661	746
674	746
743	747
7	748
125	748
224	748
323	748
390	748
569	748
674	748
687	748
719	748
727	748
747	748
110	749
146	749
316	749
595	749
662	749
663	749
110	750
146	750
316	750
595	750
662	750
663	750
743	750
748	750
146	751
743	753
748	753
743	754
748	754
2	755
22	755
30	755
698	755
230	757
376	757
756	757
565	758
565	759
565	760
149	761
323	761
415	761
633	761
646	761
743	761
748	761
94	763
136	763
144	763
94	764
136	764
144	764
277	764
280	764
551	764
635	764
7	768
21	768
66	768
247	768
248	768
323	768
678	768
743	768
748	768
7	769
21	769
66	769
247	769
248	769
323	769
678	769
7	770
21	770
66	770
247	770
248	770
323	770
678	770
7	771
21	771
66	771
247	771
248	771
323	771
678	771
116	772
629	772
646	772
743	772
748	772
743	773
748	773
136	774
144	774
159	774
161	774
162	774
248	774
249	774
485	774
768	774
770	774
323	775
646	775
743	775
748	775
755	776
99	777
277	777
280	777
551	777
635	777
277	778
280	778
551	778
635	778
7	779
21	779
66	779
247	779
248	779
323	779
678	779
146	780
371	780
531	780
640	780
159	781
161	781
162	781
248	781
249	781
485	781
768	781
770	781
151	785
687	785
746	785
732	786
732	787
786	787
743	788
748	788
743	789
748	789
146	791
633	791
277	792
280	792
551	792
635	792
66	793
136	793
144	793
286	793
287	793
563	793
569	793
277	794
280	794
286	794
287	794
551	794
635	794
450	796
323	797
629	797
659	797
277	800
280	800
551	800
635	800
325	803
498	803
501	803
512	803
523	803
237	806
238	806
239	806
243	806
245	806
572	807
153	808
190	808
433	808
449	808
492	808
806	808
277	814
280	814
551	814
635	814
794	814
22	815
30	815
386	815
397	815
477	815
488	815
494	815
572	815
629	815
776	815
807	815
237	817
238	817
239	817
243	817
245	817
482	817
492	817
803	817
808	817
727	818
772	818
22	819
30	819
99	819
119	819
230	819
238	819
286	819
287	819
348	819
421	819
563	819
565	819
566	819
568	819
573	819
624	819
636	819
637	819
638	819
675	819
785	819
804	819
808	819
727	821
772	821
65	822
67	822
75	822
84	822
145	822
429	822
430	822
431	822
432	822
433	822
434	822
435	822
462	822
463	822
563	822
797	822
743	824
748	824
277	825
280	825
551	825
635	825
277	826
280	826
551	826
635	826
743	826
748	826
277	827
280	827
498	827
501	827
512	827
523	827
551	827
635	827
817	827
237	828
238	828
239	828
243	828
245	828
808	828
230	830
286	830
287	830
772	830
230	832
286	832
287	832
772	832
230	833
286	833
287	833
772	833
237	834
238	834
243	834
808	834
817	834
230	835
286	835
287	835
772	835
230	836
286	836
287	836
772	836
230	837
286	837
287	837
230	838
286	838
287	838
743	838
748	838
230	839
286	839
287	839
237	840
238	840
239	840
243	840
245	840
808	840
817	840
66	841
136	841
144	841
230	841
646	841
746	841
748	841
819	841
824	841
436	843
476	843
743	844
748	844
230	846
323	846
563	846
775	846
819	846
69	849
229	849
342	849
348	849
822	849
66	853
230	853
450	853
646	853
746	853
748	853
498	859
501	859
512	859
516	859
817	859
780	860
21	862
23	862
134	862
170	862
171	862
486	862
487	862
669	862
21	863
23	863
134	863
170	863
171	863
486	863
487	863
669	863
153	864
237	864
238	864
239	864
243	864
245	864
277	864
487	864
512	864
523	864
662	864
663	864
792	864
808	864
817	864
450	865
841	865
853	865
221	868
232	868
241	868
588	868
755	868
573	869
482	871
492	871
674	871
803	871
864	871
21	872
116	872
190	872
264	872
345	872
381	872
461	872
571	872
573	872
613	872
624	872
633	872
660	872
819	872
21	873
116	873
190	873
264	873
286	873
287	873
345	873
381	873
461	873
571	873
573	873
613	873
624	873
633	873
660	873
819	873
819	875
325	877
482	877
492	877
803	877
629	878
815	878
21	880
370	880
747	880
381	881
573	881
633	881
819	881
573	882
818	882
821	882
872	882
96	884
116	884
125	884
190	884
256	884
286	884
390	884
743	884
748	884
753	884
790	884
819	884
824	884
837	884
872	884
96	885
116	885
125	885
190	885
256	885
286	885
390	885
655	885
743	885
748	885
753	885
772	885
790	885
819	885
824	885
837	885
872	885
153	886
237	886
238	886
239	886
243	886
245	886
277	886
487	886
512	886
523	886
633	886
[truncated: 10,534 more rows]
