# Supplementary material for: The reconstruction on the game networks with binary-state and multi-state dynamics
Source: PLoS One. 2022 Feb 11;17(2):e0263939. doi: 10.1371/journal.pone.0263939 (PMC8836369; doi:10.1371/journal.pone.0263939)
Supplement: S5 Appendix — (M) [file pone.0263939.s005.m]

clear all;
clc;
Pc=0.5;Pd=1;Pzd=1;Pwsls=1;Ptft=1;RD=1;%ÔÚ³õÊ¼Ê±¿Ì£¬ÒÔpcµÄ¸ÅÂÊ¸³ÖµÎªC²ßÂÔ
quan=1;%È¨ÖØ£¬¿É¸Ä±ä£¬ÖØÒªµÄ·ÂÕæ²ÎÊý
c=1;beta=1.5;alf=0.5;X=3;
C=[1,0,0,0,0,0];ZD=[0,1,0,0,0,0];D=[0,0,1,0,0,0];P=[0,0,0,1,0,0];wsls=[0,0,0,0,1,0];TFT=[0,0,0,0,0,1];
m0=3;m=3;
N=input('ÇëÊäÈë½Úµã×Ü¸öÊý(t):');%ÊäÈëÐÂÔö¸öÌå
time=input('ÇëÊäÈë²©ÞÄ´ÎÊý£º');
po=input('ÇëÊäÈëics¸öÊý£º');
q=0;
k=4;%Í¶Èë²ú³ö±È
% times=70;%×ÜµÄ²©ÞÄ´ÎÊý£¬ÓÃtimes±íÊ¾
tt=1;
kl=0.1;u=1;mm=1;
b=1.5;
% Xicount=1;%¶ÔÓÚ¹Ì¶¨µÄÍøÂç²ÎÊýºÍ²©ÞÄ²ÎÊýµÄÑ­»·ÔËÐÐ´ÎÊý
steps=1;%²©ÞÄ¾ØÕóÖÐbµÄ±ä»¯²½³¤
  XX=1;%Îª´æ´¢ÊµÑé½á¹ûËùÉèÖÃµÄÐòÁÐºÅ
    %³õÊ¼ÍøÂçµÄÉú³É
  % x=100*rand(1,m0);  y=100*rand(1,m0); 
  % A=zeros(m0);B2=rand(m0);B2=tril(B2);A(B2<=0.1)=1;A=A+A';
    A=ones(m0);A(1:m0+1:m0^2)=0;%¶Ô½ÇÏßÔªËØÖÃÎª0
    for k=m0+1:N
      %  x(k)=100*rand;  y(k)=100*rand;%Éú³ÉÓÃÓÚµ±Ç°½Úµã»­Í¼µÄ×ø±ê
        p=sum(A)/sum(sum(A));%¼ÆËãËùÓÐ½ÚµãµÄÁ¬µã¸ÅÂÊ
        pp=cumsum(p);%ÇóÀÛ»ý·Ö²¼
        A(k,k)=0;%¼ÓÈëÐÂµÄÁ¬±ßÖ®Ç°£¬ÁÚ½Ó¾ØÕóÀ©³äÎ¬Êý
        ind=[];%ÐÂ½ÚµãËùÁ¬½ÚµãµÄ³õÊ¼¼¯ºÏ
           jj=find(pp>rand);jj=jj(1);%ÓÃ¶ÄÂÖ·¨Ñ¡Ôñ½Úµã±àºÅ
           ind=[jj];
        if rand(1)>q
            while length(ind)<m
        jj=find(pp>rand);jj=jj(1);%ÓÃ¶ÄÂÖ·¨Ñ¡Ôñ½Úµã±àºÅ
        ind=union(ind,jj);%Ê¹ÓÃunion±£Ö¤Ñ¡ÔñµÄ½Úµã²»ÖØ¸´
            end    
        else 
           %jj=find(pp>rand);jj=jj(1);%ÓÃ¶ÄÂÖ·¨Ñ¡Ôñ½Úµã±àºÅ
      %  ind=union(ind,jj);%Ê¹ÓÃunion±£Ö¤Ñ¡ÔñµÄ½Úµã²»ÖØ¸´ 
            if sum(A(jj,:))>m-1
              ind3=find(A(jj,:)~=0);ind1=randperm(length(ind3));ind=[jj,ind3(ind1(1:m-1))];
            else
                ind2=find(A(jj,:)~=0);ind=[ind2,jj];
                while length(ind)<m
                    ss=find(pp>rand);ss=ss(1);%ÓÃ¶ÄÂÖ·¨Ñ¡Ôñ½Úµã±àºÅ
                   ind=union(ind,ss);%Ê¹ÓÃunion±£Ö¤Ñ¡ÔñµÄ½Úµã²»ÖØ¸´
                end
            end
        end
            A(k,ind)=1;  A(ind,k)=1;%¹¹Ôì¼Ó±ßÒÔºóÐÂµÄÁÚ½Ó¾ØÕó
    end    
    for i=1:N
        Ent(i).neb=find(A(i,:)~=0);
    end
deg=sum(A);%¼ÆËã¸÷½ÚµãµÄ¶È
kkk=0;
 b=1.5;nnn=0;
 % for times=time:5:time
  for times=time:30:time
     kkk=0; nnn=nnn+1;
for tt=1:1
      kkk=kkk+1;
      B=[b-c,(b^2-c^2)/(b*X+c),-c,b-c,(b-2*c)/2,b-c;((b^2-c^2)*X)/(b*X+c),0,0,(b-c)*(beta+(c+b-beta)*X)/(b*X+c),(b^2-c^2)*X/(b*(1+2*X)+c*(2+X)),0;b,0,0,b-beta,b/2,0;b-c,(b-c)*(b+c-alf*(X-1))/(c+b*X),-c-alf,b-c,(b-2*c-alf)/2,b-c;(2*b-c)/2,(b^2-c^2)/(b*(1+2*X)+c*(2+X)),-c/2,(2*b-c-beta)/2,b-c,(b-c)/2;b-c,0,0,b-c,(b-c)/2,(b-c)/2];%²©ÞÄ¾ØÕóA 
  for j=1:N  
         a=rand(1);
  if a<=Pc
                Ent(j).CD=C;%´ó¶È½Úµã²ÉÓÃC²ßÂÔ¸öÌåµÄ²ßÂÔÏòÁ¿Îª¡¾1£¬0,0¡¿
                Ent(j).NextCD=C;%²ÉÓÃC²ßÂÔ¸öÌåµÄÏÂÒ»²ßÂÔÏòÁ¿ÈÔÎª¡¾1£¬0£¬0¡¿£¬ºóÃæ»áÓÃµ½
         elseif (a>Pc) && (a<Pd) 
                Ent(j).CD=D;%²ÉÓÃD²ßÂÔ¸öÌåµÄÏÂÒ»²ßÂÔÏòÁ¿Îª¡¾0£¬1£¬0¡¿
                Ent(j).NextCD=D;%²ÉÓÃC²ßÂÔ¸öÌåµÄÏÂÒ»²ßÂÔÏòÁ¿ÈÔÎª¡¾0,1£¬0¡¿£¬ºóÃæ»áÓÃµ½ 
     elseif (a>=Pd) && (a<Pzd); 
                Ent(j).CD=ZD;%²ÉÓÃD²ßÂÔ¸öÌåµÄÏÂÒ»²ßÂÔÏòÁ¿Îª¡¾0£¬1£¬0¡¿
                Ent(j).NextCD=ZD;%²ÉÓÃC²ßÂÔ¸öÌåµÄÏÂÒ»²ßÂÔÏòÁ¿ÈÔÎª¡¾0,1£¬0¡¿£¬ºóÃæ»áÓÃµ½    
        elseif (a>=Pzd) && (a<Pwsls); 
            Ent(j).CD=wsls;%????P???????????????????¨°??????0??0??0 1??
              Ent(j).NextCD=wsls;%????P???????????????????¨°????????0,0??0 1?????¨®???¨¢???? 
        else
            Ent(j).CD=TFT;%????P???????????????????¨°??????0??0??0 1??
              Ent(j).NextCD=TFT; 
           end
  end  %²©ÞÄ²ÎÊý³õÊ¼»¯½áÊø£¬²úÉú²ßÂÔÏòÁ¿Ent.CD
        %²©ÞÄ¿ªÊ¼          
 for t=1:times%²©ÞÄ´Ó1¿ªÊ¼£¬Ò»Ö±µ½times´Ë½áÊø
 if mod(t,3)==0
    for j=1:N  
         a=rand(1);
        if a<=Pc
                Ent(j).CD=C;%´ó¶È½Úµã²ÉÓÃC²ßÂÔ¸öÌåµÄ²ßÂÔÏòÁ¿Îª¡¾1£¬0,0¡¿
                Ent(j).NextCD=C;%²ÉÓÃC²ßÂÔ¸öÌåµÄÏÂÒ»²ßÂÔÏòÁ¿ÈÔÎª¡¾1£¬0£¬0¡¿£¬ºóÃæ»áÓÃµ½
         elseif (a>Pc) && (a<Pd) 
                Ent(j).CD=D;%²ÉÓÃD²ßÂÔ¸öÌåµÄÏÂÒ»²ßÂÔÏòÁ¿Îª¡¾0£¬1£¬0¡¿
                Ent(j).NextCD=D;%²ÉÓÃC²ßÂÔ¸öÌåµÄÏÂÒ»²ßÂÔÏòÁ¿ÈÔÎª¡¾0,1£¬0¡¿£¬ºóÃæ»áÓÃµ½ 
         elseif (a>=Pd) && (a<Pzd); 
                Ent(j).CD=ZD;%²ÉÓÃD²ßÂÔ¸öÌåµÄÏÂÒ»²ßÂÔÏòÁ¿Îª¡¾0£¬1£¬0¡¿
                Ent(j).NextCD=ZD;%²ÉÓÃC²ßÂÔ¸öÌåµÄÏÂÒ»²ßÂÔÏòÁ¿ÈÔÎª¡¾0,1£¬0¡¿£¬ºóÃæ»áÓÃµ½    
         elseif (a>=Pzd) && (a<Pwsls); 
            Ent(j).CD=wsls;%????P???????????????????¨°??????0??0??0 1??
              Ent(j).NextCD=wsls;%????P???????????????????¨°????????0,0??0 1?????¨®???¨¢???? 
        else
            Ent(j).CD=TFT;%????P???????????????????¨°??????0??0??0 1??
              Ent(j).NextCD=TFT; 
    %²ÉÓÃP²ßÂÔ¸öÌåµÄÏÂÒ»²ßÂÔÏòÁ¿ÈÔÎª¡¾0,0£¬0 1¡¿£¬ºóÃæ»áÓÃµ½ 
           end
       end
 end
  
 
            %¼ÆËãÃÇÃ¿¸ö¸öÌåµÄ²©ÞÄÊÕÒæ
            for j=1:N   
                if Ent(j).CD==C
                    CL(t,j)=0;
                elseif Ent(j).CD==ZD
                    CL(t,j)=0.5;
                elseif Ent(j).CD==D
                    CL(t,j)=1;
                   elseif Ent(j).CD==wsls
                    CL(t,j)=2; 
                else
                    CL(t,j)=3;
                end
                SumNeb=0;%Ã¿¸ö½ÚµãµÄ³õÊ¼ÊÕÒæ
                for i=Ent(j).neb
                    %if A(i,j)~=0
                    SumNeb=SumNeb+Ent(j).CD*B*Ent(i).CD';%¸öÌå¼ÆËãÁÚ¾Ó¸ø×ÔÉí´øÀ´µÄÊÕÒæ¼ÓºÍ
                end
                Ent(j).Ui=quan*SumNeb+(1-quan)*(SumNeb/deg(j));%¼ÆËã¼ÓÈ¨ÊÕÒæ
                shouyinode(j,t)= Ent(j).Ui; 
            end
     for rd=1:N;
         for jj=[1:rd-1,rd+1:N]
          F2(rd,t,jj)=(Ent(rd).CD)*B*(Ent(jj).CD)';
            end
      end
            %¼ÆËã½áÊø
            %¿ªÊ¼µ÷Õû²ßÂÔ  
            for j=1:N               
                I=find(A(j,:)~=0);
                Xch=I(fix(deg(j)*rand)+1);%¸öÌå´Ó×Ô¼ºµÄÁÚ¾ÓÖÐËæ»úÑ¡ÔñÁËÒ»¸öÁÚ¾ÓµÄ±àºÅ
                if rand(1)<=1/(1+exp((Ent(j).Ui-Ent(Xch).Ui)/kl));%±È½Ï×Ô¼ººÍÕâ¸öÁÚ¾ÓµÄÊÕÒæÇé¿ö,
                   %ÒÔ¸ÅÂÊÑ¡Ôñ¾ö¶¨ÊÇ·ñÑ¡ÔñÏàÓ¦½ÚµãµÄ²ßÂÔ
                   Ent(j).NextCD=Ent(Xch).CD;
                   %Ñ¡Ôñ½Úµã£¨Ent£¨j£©.con(Xch))µÄ²ßÂÔÎª×Ô¼ºÏÂÒ»´ÎµÄ²ßÂÔ
                else
                      Ent(j).NextCD=Ent(j).CD;
                end
            end
      for j=1:N
          Ent(j).CD=Ent(j).NextCD;%½«ÐÂÑ¡²ßÂÔ¸³¸ø×Ô¼ºµÄ²ßÂÔ±äÁ¿
      end
       str=sprintf('b=%g,tt=%g,t=%g:',b,tt, t);
      %ÏÔÊ¾³ÌÐòÔËÐÐµ½Ê²Ã´×´Ì¬ÁË£¬ÓÃÓÚ¹À¼ÆÕû¸ö³ÌÐòµÄÔËÐÐÊ±¼ä
       disp(str);
        t=t+1;
        end

 %% scatter(deg,BD);%»­½Úµã²ßÂÔ±ä¶¯´ø¸øÆäÓà½Úµã±ä¶¯Á¿Óë¶ÈµÄÏà¹ØÍ¼
% F2(:,times+1:500,:)=[];YYY=[];
for i=1:N
va(i)=var(shouyinode(i,:));
end
[Bb, index] = sort(deg, 'ascend');
WW=0;
for RD=index[1:50]
   WW=WW+1;
% for RD=1:N  

  F1=F2(RD,:,:);F=reshape(F1,times,N);%°ÑÈýÎ¬µÄF2¾ØÕó×ª»¯Îª¶þÎ¬µÄF¾ØÕó£¨Õë¶Ô¹¹Ôì½Úµã£©
YYY=shouyinode(RD,1:times)'; 
F(:,RD)=[]; lb=zeros(N-1,1);ub=ones(N-1,1);
%BETA = lasso(F,YYY,'CV',10,'Alpha',1);  
%%¶þ´Î¹æ»®0-1Çó½â
nebb=[];

   H=-2*eye(N-1);f=ones(N-1,1);

 %  str=sprintf('ww=%g,tt=%g,times=%g:',WW,tt,times);
 %disp(str); 
 shunxu=[];sol1=[];shunxu1=[];
 if WW>po
 %options=optimoptions('cplexbilp','MaxTime',31);
        cp=quadprog(H,f,[],[],F,YYY,lb,ub);
 else
%options = cplexoptimset('cplex');
%options.timelimit=31;

 %    options = cplexoptimset;
    cp=[];
 %  options.Display = 'on';
      OPT.Display='off'; time1=clock;
 %  cp = cplexbilp (f, [],[],  F, YYY, [ ], options);
 cp = cplexbilp (f, [],[],  F, YYY, [ ]);
    time2=clock;TT(RD)=etime(time2,time1);
    if etime(time2,time1)>30
        % options =optimset;options.Maxlter='500';
     cp=[];% options =optimset; optimoptions('quadprog','MaxIterations',300)
  %  cp=quadprog(H,f,f,N/3,F,YYY,lb,ub);
     cp=quadprog(H,f,[],[],F,YYY,lb,ub);
    end
 end
if nnz(cp)==0
    er(tt,RD)=0;
    aurocCCS(tt,RD)=0;
  % sol1=find(sol(1:N-1)>0.3);
AUPRCCS(tt,RD)=0;
 else
shunxu=sort(cp, 'descend');
shunxu1=shunxu+0.001;
a0=0;yuzhi=0;
for zz=1:N-2

    maX=(shunxu1(zz)/shunxu1(zz+1))*(shunxu1(zz)-shunxu1(zz+1));
  
  if maX>a0
        a0=maX;yuzhi=shunxu(zz);

      
    end
  end

    

 sol1=find(cp(1:N-1)>=yuzhi);
for i=sol1'
if (i<RD) 
nebb=[nebb,i];
else 
nebb=[nebb,i+1];
end
end
%%ÕÒ³öÖØ¹¹µÄ¼¯ºÏÓëÕæÊµÁÚ¾ÓµÄ²îÒì
jg1=setdiff(nebb,Ent(RD).neb);
noexit=(N-1-deg(RD)-nnz(jg1))/(N-1-deg(RD));
jg2=intersect(Ent(RD).neb,nebb);
exit=nnz(jg2)/deg(RD);
er(tt,RD)=sqrt(noexit*exit);%½á¹û1

[Bb1, index1] = sort(cp, 'descend');
for LL=1:N-1
    nebb=[];
   sol1=index1(1:LL);
for i=sol1'
if (i<RD) 
nebb=[nebb,i];
else 
nebb=[nebb,i+1];
end
end
TP(LL)=nnz(intersect(Ent(RD).neb,nebb));
FP(LL)=LL-TP(LL);
TPR(LL)=TP(LL)/deg(RD);
FPR(LL)=FP(LL)/(N-1-deg(RD));
PRECISION(LL)=TP(LL)/LL;
RECALL(LL)=TPR(LL);
end
aurocCCS(tt,RD)=auc(FPR,TPR,N);
  % sol1=find(sol(1:N-1)>0.3);
AUPRCCS(tt,RD)=auc(RECALL,PRECISION,N);
end
   str=sprintf('ww=%g,tt=%g,times=%g:',WW,tt,times);
 disp(str); 
BETA=[];lasov=[];lasssol=[];
[BETA,fitinfo] = lasso(F,YYY,'CV',10,'Alpha',1);  
lam = fitinfo.IndexMinMSE;  % ×îÐ¡MSE¶ÔÓ¦lambda
mat = BETA(:,lam); % ×îÓÅlambda¶ÔÓ¦µÄÏ¡ÊèÏµÊý

shunxu=sort(mat, 'descend');
shunxu1=shunxu+0.001;
a0=0;yuzhi=0;
for zz=1:N-2

    maX=(shunxu1(zz)/shunxu1(zz+1))*(shunxu1(zz)-shunxu1(zz+1));
  
  if maX>a0
        a0=maX;yuzhi=shunxu(zz);

      
    end
  end

lasov=find(mat>=yuzhi);
for i=lasov'
if i<RD 
lasssol=[lasssol,i];
else
lasssol=[lasssol,i+1];
end
end
lassj1=setdiff(lasssol,Ent(RD).neb);
DUOLASS=(N-1-deg(RD)-nnz(lassj1))/(N-1-deg(RD));
lassj2=intersect(Ent(RD).neb,lasssol);
LOULASS=nnz(lassj2)/deg(RD);
lass(tt,RD)=sqrt(DUOLASS*LOULASS);%½á¹û2

 [Bb2, index2] = sort(mat, 'descend');
for LL=1:N-1
    nebb=[];sol1=[];
   sol1=index2(1:LL);
for i=sol1'
if (i<RD) 
nebb=[nebb,i];
else 
nebb=[nebb,i+1];
end
end
TP(LL)=nnz(intersect(Ent(RD).neb,nebb));
FP(LL)=LL-TP(LL);
TPR(LL)=TP(LL)/deg(RD);
FPR(LL)=FP(LL)/(N-1-deg(RD));
PRECISION(LL)=TP(LL)/LL;
RECALL(LL)=TPR(LL);
end
aurocLASS(tt,RD)=auc(FPR,TPR,N);
AUPRLASS(tt,RD)=auc(RECALL,PRECISION,N);
%%ÀûÓÃÑ¹Ëõ¸ÐÖª·¨ÖØ¹¹
XXXX=[]; CSOLV=[];CS=[];
cvx_begin quiet

variable XXXX(N-1)
 
    minimize( norm( XXXX, 1 ) )
    subject to
        F * XXXX == YYY;
        XXXX<=ub;
        -XXXX<=lb;
      
cvx_end
shunxu=sort(XXXX, 'descend');
shunxu1=shunxu+0.001;
a0=0;yuzhi=0;
for zz=1:N-2

    maX=(shunxu1(zz)/shunxu1(zz+1))*(shunxu1(zz)-shunxu1(zz+1));
  
  if maX>a0
        a0=maX;yuzhi=shunxu(zz);

      
    end
  end
CSOLV=find(XXXX>=yuzhi);
for i=CSOLV'
if i<RD 
CS=[CS,i];
else
CS=[CS,i+1];
end
end
CSj1=setdiff(CS,Ent(RD).neb);
DUOCS=(N-1-deg(RD)-nnz(CSj1))/(N-1-deg(RD));
CSj2=intersect(Ent(RD).neb,CS);
LOUCS=nnz(CSj2)/deg(RD);
cs(tt,RD)=sqrt(DUOCS*LOUCS);%½á¹û3

[Bb3, index3] = sort(XXXX, 'descend');
for LL=1:N-1
    nebb=[];sol1=[];
   sol1=index3(1:LL);
for i=sol1'
if (i<RD) 
nebb=[nebb,i];
else 
nebb=[nebb,i+1];
end
end
TP(LL)=nnz(intersect(Ent(RD).neb,nebb));
FP(LL)=LL-TP(LL);
TPR(LL)=TP(LL)/deg(RD);
FPR(LL)=FP(LL)/(N-1-deg(RD));
PRECISION(LL)=TP(LL)/LL;
RECALL(LL)=TPR(LL);
end
aurocCS(tt,RD)=auc(FPR,TPR,N);
AUPRCS(tt,RD)=auc(RECALL,PRECISION,N);
% str=sprintf('RD=%g:',RD);
% disp(str);  
end

% AUCCCS(kkk)=mean(aurocCS);AUCXCS(kkk)=mean(aurocCCS);AUCLASS(kkk)=mean(aurocLASS);
% auprCCS(kkk)=mean(AUPRCCS);auprCS(kkk)=mean(AUPRCS);auprLASS(kkk)=mean(AUPRLASS);
end
cs3(nnn)=mean(mean(cs))'; lass3(nnn)=mean(mean(lass))';er3(nnn)=mean(mean(er))'; 
cs1(nnn)=mean(mean(aurocCS)); lass1(nnn)=mean(mean(aurocLASS));er1(nnn)=mean(mean(aurocCCS));
cs2(nnn)=mean(mean(AUPRCS));lass2(nnn)=mean(mean(AUPRLASS));er2(nnn)=mean(mean(AUPRCCS));
 end
